# Supplementary material for: A Tissue Biomarker Panel Predicting Systemic Progression after PSA Recurrence Post-Definitive Prostate Cancer Therapy
Source: PLoS One. 2008 May 28;3(5):e2318. doi: 10.1371/journal.pone.0002318 (PMC2565588; doi:10.1371/journal.pone.0002318)
Supplement: Table S3 — Genes from Commercially Available Illumina DASLTM Cancer Panel and Illumina DASL Custom Array Ranked by Increasing P-Value. (0.21 MB XLS) [file pone.0002318.s008.xls]

## Sheet: Sheet1
Table S3: Genes from Commercially Available Illumina DASLTM Cancer Panel and Illumina DASLTM Custom Array Ranked by Increasing P-Value
				Mean DASL fast-lo Normalized Expression Value
						Systemic to PSA Fold Change	Systemic to PSA p-value*
				Systemic Progression	PSA Recurrence
Rank	Gene Name	Gene ID	DASL Panel
1	RAD21**	NM_006265	Custom	7587.42	6408.64	1.18394	8.57467e-14
2	YWHAZ	NM_145690	Custom	15625.4	13416.9	1.16461	1.91564e-13
3	TAF2**	NM_003184	Custom	3144.11	2681.01	1.17274	6.99296e-13
4	SLC44A1	NM_080546	Custom	4668.56	4022.16	1.16071	2.7425e-12
5	IGFBP3	NM_000598	Custom	4814.8	3781.9	1.27312	3.75441e-12
6	RHOA	NM_001664	Custom	15859.5	14542	1.09059	1.21903e-11
7	MTPN	NM_145808	Custom	7646.43	6840.2	1.11787	1.69222e-11
8	BUB1	NM_001211	Custom	1256.98	956.835	1.31369	2.06689e-11
9	TUBB	NM_178014	Custom	17412.4	15658.8	1.11199	6.52469e-11
10	CHRAC1**	NM_017444	Custom	3905.33	3232.91	1.20799	6.73758e-11
11	HPRT1	NM_000194	Custom	3612.91	3178.71	1.1366	8.1879e-11
12	SEC14L1	NM_003003	Custom	7248.4	6185.07	1.17192	8.20202e-11
13	SOD1	NM_000454	Custom	17411.8	16043.4	1.08529	1.29767e-10
14	ENY2	NM_020189	Custom	7596.94	6492.78	1.17006	2.04329e-10
15	CCNB1	NM_031966	Custom	1870.59	1341.82	1.39407	3.64809e-10
16	INHBA	NM_002192	Custom	4859.46	3731.51	1.30228	5.17701e-10
17	TOP2A	NM_001067	Cancer	5550.17	4122.58	1.34629	7.41891e-10
18	ATP5J	NM_001003703	Custom	13144.9	11516.6	1.14139	1.75077e-09
19	C8orf53**	NM_032334	Custom	7372.8	6444.43	1.14406	1.88032e-09
20	EIF3S3**	NM_003756	Custom	11946	10798.1	1.1063	1.98293e-09
21	EIF2C2**	NM_012154	Custom	5908.08	5337.67	1.10686	2.11599e-09
22	CDKN3	NM_005192	Custom	1562.32	1229.26	1.27094	2.31692e-09
23	TPX2	NM_012112	Custom	1192.94	861.023	1.38549	2.6412e-09
24	GLRX2	NM_197962	Custom	4154.21	3319.01	1.25164	3.13026e-09
25	CTHRC1	NM_138455	Custom	3135.99	2480.18	1.26442	3.83481e-09
26	KIAA0196**	NM_014846	Custom	5529.99	4945.29	1.11823	4.12166e-09
27	DHX9	NM_030588	Custom	7067.19	6607.24	1.06961	5.02425e-09
28	FAM13C1	NM_001001971	Custom	4447.61	5416.32	0.821149	9.06779e-09
29	CSTB	NM_000100	Custom	16424.5	15379.4	1.06795	1.56759e-08
30	SESN3.a	SESN3.a	Custom	8466.87	6811.14	1.24309	1.98642e-08
31	SQLE**	NM_003129	Custom	2282.06	1832.12	1.24558	2.42977e-08
32	IMMT	NM_006839	Custom	4682.71	4190.07	1.11757	2.43194e-08
33	MKI67	NM_002417	Custom	4204.33	3261.34	1.28914	2.90568e-08
34	MRPL13**	NM_014078	Custom	5051.34	4158.05	1.21483	3.80273e-08
35	SRD5A2	NM_000348	Custom	2317.74	2795.13	0.829207	4.62714e-08
36	EZH2	NM_004456	Custom	3806.44	3256.63	1.16883	4.75715e-08
37	F2R	NM_001992	Custom	3855.99	3202.82	1.20393	5.60786e-08
38	SH3RF2.a	SH3RF2.a	Custom	1394.09	1705.21	0.817549	6.48499e-08
39	ZNF313	NM_018683	Custom	9542.05	8765.61	1.08858	7.13875e-08
40	SDHC	NM_001035511	Custom	2363.26	2081.67	1.13527	7.34616e-08
41	PGK1	NM_000291	Custom	2313.04	2001.41	1.1557	7.84185e-08
42	GNPTAB	NM_024312	Custom	5427.48	4587.05	1.18322	9.04434e-08
43	meelar.d	meelar.d	Custom	2566.08	3477.91	0.737821	9.58919e-08
44	THBS2	NM_003247	Cancer	3046.85	2458.01	1.23956	9.72174e-08
45	BIRC5	NM_001168	Cancer	2451.3	1802.32	1.36008	9.99883e-08
46	POSTN	NM_006475	Custom	7210.2	5811.87	1.2406	1.02237e-07
47	GNB1	NM_002074	Custom	12349.5	11206.3	1.10202	1.20363e-07
48	FAM49B**	NM_016623	Custom	6291.08	5660.57	1.11139	1.21034e-07
49	WDR67**	NM_145647	Custom	1655.22	1422.95	1.16323	1.66837e-07
50	TMEM65.a**	TMEM65.a	Custom	4117.07	3539.69	1.16312	1.95683e-07
Table S3 (continued)
				Mean DASL fast-lo Normalized Expression Value
						Systemic to PSA Fold Change	Systemic to PSA p-value*
				Systemic Progression	PSA Recurrence
Rank	Gene Name	Gene ID	DASL Panel
51	GMNN	NM_015895	Custom	7458.33	5945.27	1.2545	1.99243e-07
52	PAGE4	NM_007003	Custom	6418.55	8064.7	0.795882	1.99864e-07
53	MYBPC1	NM_206821	Custom	8767.81	11120.4	0.788447	2.609e-07
54	GPR137B	NM_003272	Custom	3997.29	3447.25	1.15956	2.96041e-07
55	ALAS1	NM_199166	Custom	5380.27	5034.79	1.06862	3.55236e-07
56	MSR1	NM_002445	Custom	3662.96	3024.61	1.21105	3.65057e-07
57	CDC2	NM_033379	Cancer	1419.62	1130.18	1.25611	3.89733e-07
58	240093_x_at	240093_x_at	Custom	1788.7	1468.59	1.21797	4.7114e-07
59	IGFBP3	NM_000598	Cancer	10672.5	9433	1.1314	4.85425e-07
60	RAP2B	NM_002886	Custom	3269.61	2921.84	1.11902	5.00109e-07
61	MGC14595.a**	MGC14595.a	Custom	2252.03	1995.43	1.12859	5.46319e-07
62	AZGP1	NM_001185	Custom	17252.4	20133.1	0.85692	6.5488e-07
63	NOX4	NM_016931	Custom	2320.55	1941.89	1.195	6.66608e-07
64	STIP1	NM_006819	Custom	7629.81	7123.33	1.0711	7.22673e-07
65	PTPRN2	NM_130843	Custom	4470.69	5398.38	0.828155	7.35568e-07
66	CTNNB1	NM_001904	Custom	9989.31	9353.85	1.06794	7.49814e-07
67	C8orf76**	NM_032847	Custom	4087.72	3652.27	1.11923	7.88009e-07
68	YY1	NM_003403	Cancer	9529.23	8634.96	1.10356	8.07797e-07
69	CDC25C	NM_022809	Cancer	907.754	750.85	1.20897	1.13967e-06
70	GDAP1	NM_018972	Custom	1560.71	1304.33	1.19656	1.17226e-06
71	RRAGC	NM_022157	Custom	9436.46	8770.96	1.07588	1.35977e-06
72	F5	NM_000130	Custom	3942.1	2874.82	1.37125	1.3701e-06
73	COL1A2	NM_000089	Custom	17050.1	15505.5	1.09962	1.48835e-06
74	STK6	NM_198434	Custom	1414.92	1267.67	1.11615	1.55771e-06
75	CCNA2	NM_001237	Cancer	2070.71	1715.49	1.20707	1.67789e-06
76	KNTC2	NM_006101	Custom	1618.12	1376.77	1.1753	1.85777e-06
77	GLI3	NM_000168	Cancer	4691.88	5255.55	0.892748	1.89345e-06
78	SFRP4	NM_003014	Custom	15175.9	13058.6	1.16214	1.8935e-06
79	ALDH1A2	NM_003888	Custom	1728.36	2031.83	0.85064	1.89886e-06
80	C8orf32**	NM_018024	Custom	2868.66	2541.6	1.12868	1.89893e-06
81	KPNB1	NM_002265	Custom	11496.3	10883.1	1.05634	1.95296e-06
82	NDUFB9**	NM_005005	Custom	14308	13206.3	1.08343	1.97714e-06
83	terparbo	terparbo	Custom	2196.28	2587.55	0.848787	2.02357e-06
84	MAPK1	NM_002745	Custom	7515.9	7135.45	1.05332	2.1348e-06
85	TPD52	NM_005079	Custom	15298.5	13849.3	1.10464	2.35004e-06
86	RNF139**	NM_007218	Custom	1343.2	1175.26	1.14289	2.46686e-06
87	PHF20L1**	NM_024878	Custom	9956.74	9145.11	1.08875	2.49122e-06
88	ATAD2**	NM_014109	Custom	3799.61	3140.18	1.21	2.49816e-06
89	HTR2B	NM_000867	Custom	1114.34	1028.09	1.08389	2.61905e-06
90	235196_at	235196_at	Custom	7068.64	6365.11	1.11053	2.78142e-06
91	YWHAB	NM_139323	Custom	15176.2	14475.8	1.04839	2.86246e-06
92	jerflee	jerflee	Custom	1834.48	2272.71	0.807177	2.90317e-06
93	213310_at**	213310_at	Custom	3172.43	2809.42	1.12921	3.47968e-06
94	MGC4677	NM_052871	Custom	4392.77	3724.76	1.17934	3.65198e-06
95	PTPLB	NM_198402	Custom	5326.37	4418.8	1.20539	4.56429e-06
96	sworarbo	sworarbo	Custom	2018.12	1791.6	1.12644	5.01995e-06
97	FLJ30655	NM_144643	Custom	5295.02	4872.51	1.08671	5.65318e-06
98	IFNGR2	NM_005534	Custom	10591.7	9777.87	1.08323	5.74415e-06
99	MTSS1**	NM_014751	Custom	3769.61	3262.14	1.15556	7.30959e-06
100	THRAP6**	NM_080651	Custom	2189.18	2027.29	1.07985	9.263e-06
Table S3 (continued)
				Mean DASL fast-lo Normalized Expression Value
						Systemic to PSA Fold Change	Systemic to PSA p-value*
				Systemic Progression	PSA Recurrence
Rank	Gene Name	Gene ID	DASL Panel
101	KHDRBS3**	NM_006558	Custom	3473.14	2776.07	1.2511	1.10633e-05
102	Cep70	NM_024491	Custom	6465.91	5970.56	1.08296	1.34006e-05
103	ILK	NM_004517	Cancer	9258.91	9891.71	0.936026	1.43923e-05
104	FAM8A1	NM_016255	Custom	1320.98	1233.26	1.07113	1.82003e-05
105	PXN	NM_002859	Cancer	8661.25	9389.16	0.922473	1.86957e-05
106	TYMS	NM_001071	Cancer	2792.75	2389.43	1.16879	1.8931e-05
107	COL4A3	NM_031366	Cancer	3581.16	3966.28	0.9029	1.96836e-05
108	LTBP2	NM_000428	Custom	10009.6	8921.99	1.1219	2.05773e-05
109	sarroybu	sarroybu	Custom	1671.16	1967.84	0.84924	2.23402e-05
110	TFRC	NM_003234	Custom	4621.78	4196.59	1.10132	2.34678e-05
111	ANXA2	NM_004039	Custom	3075.25	2779.04	1.10659	2.36112e-05
112	FGFR1	NM_023110	Cancer	7222.91	7890.48	0.915395	2.48647e-05
113	TK1	NM_003258	Cancer	5273.33	4469.16	1.17994	2.92259e-05
114	214384_s_at	214384_s_at	Custom	2211.09	2031.07	1.08863	2.94412e-05
115	G22P1	NM_001469	Cancer	1531.9	1761.13	0.869843	3.03128e-05
116	RELA	NM_021975	Custom	4045.29	3827.69	1.05685	3.10625e-05
117	UBE2J2	NM_194315	Custom	2577.51	2377.16	1.08428	3.11816e-05
118	FAM91A1**	NM_144963	Custom	4521.58	4166.86	1.08513	3.22377e-05
119	MYBL2	NM_002466	Cancer	1652.66	1358.31	1.21671	3.35199e-05
120	ERCC1	NM_001983	Cancer	5043.6	5624.97	0.896645	3.56968e-05
121	PURA	NM_005859	Cancer	8709.35	9303.25	0.936162	3.65614e-05
122	CPEB3	NM_014912	Custom	2215.99	2525.04	0.877606	3.8856e-05
123	FOSL2	NM_005253	Cancer	5487.62	6226.22	0.881372	3.97748e-05
124	ZHX1**	NM_007222	Custom	3332.11	3094.56	1.07677	4.08012e-05
125	DEPDC6**	NM_022783	Custom	5321.57	4772.31	1.11509	4.49853e-05
126	KRAS2	NM_004985	Cancer	10915.5	10297.7	1.06	4.58691e-05
127	COPS5	NM_006837	Custom	3419.27	3124.72	1.09427	5.25017e-05
128	NRP1	NM_001024628	Custom	9843.27	8724.24	1.12827	5.33958e-05
129	CDC42EP5	NM_145057	Custom	3986.91	4772.27	0.835433	5.4444e-05
130	SPARC	NM_003118	Cancer	22864.5	21708.6	1.05325	5.52871e-05
131	FMOD	NM_002023	Custom	9027.65	10522.4	0.857943	5.78144e-05
132	PPARD	NM_006238	Cancer	5073.66	5422.25	0.935711	5.79709e-05
133	MCM7	NM_005916	Custom	8157.64	7545.66	1.0811	5.8156e-05
134	RARB	NM_000965	Cancer	1832.47	2025.39	0.904752	5.98113e-05
135	PML	NM_033240	Cancer	6416.58	6939.32	0.92467	6.03742e-05
136	ADPRT	NM_001618	Cancer	10497.2	9893.72	1.06099	6.19878e-05
137	TAX1BP1	NM_006024	Custom	14873	14167.8	1.04978	6.29904e-05
138	SMARCC1	NM_003074	Custom	11433	10705.4	1.06797	6.32039e-05
139	SLC45A3	NM_033102	Custom	14075.9	15938	0.883165	7.06578e-05
140	IFNGR2	NM_005534	Cancer	11415.7	10747.4	1.06218	7.45076e-05
141	PDGFRA	NM_006206	Cancer	3495.4	3791.52	0.921901	8.17741e-05
142	KIAA1333	NM_017769	Custom	3928.2	3673.38	1.06937	8.59058e-05
143	EVI2A	NM_014210	Cancer	5379.11	4918.48	1.09365	9.28353e-05
144	1557685_at	1557685_at	Custom	942.131	858.487	1.09743	9.93749e-05
145	SDC2	NM_002998	Custom	8041.81	7120.97	1.12931	0.000100347
146	MPL	NM_005373	Cancer	1163.33	1298.12	0.896166	0.000106059
147	PTEN	NM_000314	Cancer	12702	13578.8	0.935424	0.00011329
148	PEMT	NM_148172	Custom	2563.03	2799.89	0.915403	0.000121879
149	BRCA1	NM_007298	Cancer	1528.85	1371.44	1.11477	0.000122564
150	ABCC5	NM_001023587	Custom	5696.06	5264.03	1.08207	0.000136214
Table S3 (continued)
				Mean DASL fast-lo Normalized Expression Value
						Systemic to PSA Fold Change	Systemic to PSA p-value*
				Systemic Progression	PSA Recurrence
Rank	Gene Name	Gene ID	DASL Panel
151	NR4A1	NM_173158	Custom	13964.1	15490.1	0.901484	0.000139557
152	DYRK2	NM_006482	Custom	1552.42	1435.89	1.08116	0.000140861
153	JUN	NM_002228	Custom	6876.92	7772.99	0.88472	0.000140867
154	TCF7L2	NM_030756	Cancer	4046.64	4384.91	0.922856	0.000141701
155	SDHB	NM_003000	Custom	5483.41	5181.69	1.05823	0.000152739
156	RGS1	NM_002922	Custom	10215.4	9009.22	1.13388	0.000157928
157	HSF4	NM_001538	Custom	2566.22	2897.89	0.885546	0.000162149
158	C1orf115	NM_024709	Custom	6249.45	7130.31	0.876462	0.000166721
159	CSPG2	NM_004385	Cancer	4742.16	4183.19	1.13362	0.000184096
160	ITPKA	NM_002220	Custom	601.393	576.214	1.0437	0.000190009
161	TFDP1	NM_007111	Cancer	6609.04	6151.16	1.07444	0.000190546
162	AI431618	AI431618	Custom	10258	9579.49	1.07083	0.000196018
163	WISP1.a**	WISP1.a	Custom	1006.32	906.329	1.11033	0.000199126
164	RAD54L	NM_003579	Cancer	1100.98	992.654	1.10913	0.000266288
165	CAV1	NM_001753	Cancer	5596.15	6206.6	0.901646	0.000284561
166	VEGFB	NM_003377	Cancer	11418	10680.7	1.06902	0.000301337
167	FOS	NM_005252	Cancer	20041.1	21608.4	0.927467	0.000321383
168	PTK2.s**	PTK2.s	Custom	2540.67	2295.31	1.1069	0.000331207
169	TSPAN13	NM_014399	Custom	10203.9	9421.58	1.08304	0.000331546
170	OPRS1	NM_005866	Custom	6437.1	6061.3	1.062	0.00034418
171	WNT5A	NM_003392	Custom	4561.68	3653.89	1.24844	0.000356218
172	ENPP2**	NM_006209	Custom	3039.36	2773.71	1.09578	0.00037251
173	ZNF251**	NM_138367	Custom	5664.33	5271.43	1.07453	0.000372709
174	BLM	NM_000057	Cancer	1367.97	1217.48	1.12361	0.000380887
175	ZFP36	NM_003407	Custom	8897.25	10231.9	0.869558	0.000396749
176	BGN	NM_001711	Custom	14499.8	13339.4	1.08699	0.000409461
177	NFKB2	NM_002502	Cancer	5345.21	5717.41	0.934901	0.000411824
178	HIF1A	NM_001530	Cancer	13786.3	13036.8	1.05749	0.000415603
179	TSTA3**	NM_003313	Custom	8842.8	8159.42	1.08375	0.000415839
180	RABEP2	NM_024816	Custom	2657.06	3005.25	0.884137	0.000419004
181	FOSB	NM_006732	Cancer	13927.8	15887.3	0.876662	0.000419949
182	hCAP	NM_015261	Custom	3720.83	4543.95	0.818854	0.000434716
183	FBLN1	NM_001996	Custom	9161.38	10039.1	0.912574	0.000443304
184	C2orf33	NM_020194	Custom	4172.47	3972.05	1.05046	0.000469133
185	HLF	NM_002126	Cancer	2857.27	3278.7	0.871463	0.000473633
186	KLK3	NM_001030050	Custom	18804.3	20284.6	0.927022	0.000474773
187	FLJ36036	AK093355	Custom	499.222	457.708	1.0907	0.000485543
188	BRCA2	NM_000059	Cancer	887.984	810.987	1.09494	0.000492785
189	PHLDA2	NM_003311	Custom	5913.75	5063.93	1.16782	0.000495483
190	242763_at	242763_at	Custom	739.713	707.886	1.04496	0.000500797
191	GEMIN4	NM_015721	Custom	2331.42	2568.98	0.907528	0.000521384
192	IGFBP5	NM_000599	Cancer	13321.7	12383.2	1.07579	0.000526434
193	MADH2	NM_005901	Cancer	6942.98	7339.58	0.945964	0.000530053
194	CHAF1A	NM_005483	Custom	4954.87	4477.38	1.10664	0.000550691
195	ANGPT2	NM_001147	Custom	2687.1	2358.35	1.1394	0.000553934
196	TSC1	NM_000368	Custom	6599.36	6235.14	1.05841	0.000566855
197	TGFBR3	NM_003243	Cancer	3248.35	3519.8	0.92288	0.000568965
198	EHMT2	NM_006709	Custom	3254.57	3087.22	1.05421	0.000590031
199	REPS2	NM_004726	Custom	12235.3	13306.3	0.919508	0.000616099
200	KIAA0922	NM_015196	Custom	2130.63	1895.73	1.12391	0.000619999
Table S3 (continued)
				Mean DASL fast-lo Normalized Expression Value
						Systemic to PSA Fold Change	Systemic to PSA p-value*
				Systemic Progression	PSA Recurrence
Rank	Gene Name	Gene ID	DASL Panel
201	MADH4	NM_005359	Cancer	8678.3	9216.39	0.941616	0.000622971
202	HDAC9	NM_058177	Custom	5105.47	4333.62	1.17811	0.000647416
203	ETV6	NM_001987	Custom	3768.28	3503.27	1.07565	0.000687644
204	IGFBP6	NM_002178	Cancer	13016.9	13853.5	0.939611	0.000699609
205	NGFR	NM_002507	Cancer	1402.03	1618.52	0.866239	0.000703534
206	GUSB	NM_000181	Custom	11871.8	11186.8	1.06124	0.000713252
207	TACSTD1	NM_002354	Custom	13376.3	12405.4	1.07826	0.00073707
208	OGG1	NM_016820	Cancer	2301.02	2527.96	0.910228	0.000761293
209	GDF15	NM_004864	Custom	8339.01	9573.66	0.871037	0.000772654
210	FES	NM_002005	Cancer	3938.09	4234.54	0.929992	0.000801594
211	HSD17B4	NM_000414	Custom	6960.78	6520.6	1.06751	0.000802357
212	244579_at	244579_at	Custom	4193.54	3879.37	1.08098	0.000819169
213	FGFR2	NM_022973	Cancer	2286.92	2696.61	0.848072	0.000845401
214	PASK	NM_015148	Custom	4028.18	4323.31	0.931734	0.000860876
215	HMMR	NM_012485	Cancer	1382.25	1137.92	1.21473	0.000881512
216	FLJ90231	NM_173581	Custom	2711.22	3331.06	0.81392	0.000938093
217	ERCC5	NM_000123	Cancer	4722.49	4996.46	0.945168	0.000989878
218	zuplabu.a	zuplabu.a	Custom	11562.4	13986.2	0.826702	0.000996527
219	ALCAM	NM_001627	Custom	6536.83	5976.38	1.09378	0.00101653
220	IGFBP6	NM_002178	Custom	2865.97	3208.63	0.893207	0.00102005
221	LMO1	NM_002315	Cancer	570.946	602.444	0.947716	0.00104665
222	TPR	NM_003292	Cancer	8067.6	7709.2	1.04649	0.00108495
223	ERBB2	NM_004448	Cancer	9039.36	9724.04	0.929589	0.00109896
224	TMEM45B	NM_138788	Custom	3443.01	2805.64	1.22717	0.00119611
225	CDKN2C	NM_078626	Cancer	2360.98	2101.32	1.12357	0.00121245
226	RBL2	NM_005611	Cancer	10871.2	11521.3	0.943572	0.00122569
227	NTRK3	NM_002530	Cancer	1459.24	1643.26	0.888019	0.00123199
228	STAT3	NM_003150	Cancer	10525.9	10068.1	1.04547	0.00125738
229	MARVELD3	NM_052858	Custom	2015.05	2368.45	0.850789	0.00126297
230	EVI1	NM_005241	Cancer	1767.28	1603.25	1.10231	0.00126764
231	TSPAN14	NM_030927	Custom	4015.68	3828.14	1.04899	0.00130217
232	CHEK1	NM_001274	Cancer	922.531	831.9	1.10894	0.00134578
233	IL2	NM_000586	Cancer	598.782	641.319	0.933672	0.00136817
234	POU2F1	NM_002697	Custom	3690.86	3535.68	1.04389	0.00138344
235	CV364590**	CV364590	Custom	467.062	442.56	1.05536	0.0014234
236	ARHA	NM_001664	Cancer	20536.8	19831.7	1.03555	0.0014375
237	ITGAV	NM_002210	Custom	7679.02	7273.43	1.05576	0.00147363
238	MEIS2	NM_172315	Custom	7030.37	7633.49	0.92099	0.00148633
239	GAS1	NM_002048	Cancer	5616.8	6202.19	0.905616	0.00159215
240	AI288607	AI288607	Custom	723.999	756.588	0.956926	0.00163735
241	FLJ90709	NM_173514	Custom	2955.14	2815.13	1.04973	0.00164597
242	FBXW11	NM_012300	Custom	4042.35	3838.56	1.05309	0.00173601
243	RNF2	NM_007212	Custom	2951.84	2668.46	1.10619	0.00185326
244	voswerby.a	voswerby.a	Custom	2071.87	1560.28	1.32788	0.00193531
245	CDKN2B	NM_004936	Cancer	4331.54	3921.57	1.10454	0.00197411
246	SPDEF	NM_012391	Custom	4262.9	4844.28	0.879987	0.00200869
247	IGF2R	NM_000876	Cancer	11457.5	11991.6	0.955461	0.00203351
248	CRIP1	NM_001311	Custom	3017.51	2610.79	1.15579	0.00203702
249	RRAS	NM_006270	Cancer	1615.1	1768.53	0.91324	0.00207496
250	ACACA	NM_198836	Custom	13667.2	12801.6	1.06761	0.00208774
Table S3 (continued)
				Mean DASL fast-lo Normalized Expression Value
						Systemic to PSA Fold Change	Systemic to PSA p-value*
				Systemic Progression	PSA Recurrence
Rank	Gene Name	Gene ID	DASL Panel
251	CTNNA1	NM_001903	Cancer	7719.28	7285.42	1.05955	0.00217861
252	TNFRSF10B	NM_147187	Cancer	3594.01	3815	0.942071	0.00222143
253	LOX	NM_002317	Custom	2521.79	2279.37	1.10636	0.00225207
254	XRCC2	NM_005431	Cancer	936.753	830.249	1.12828	0.00233343
255	EDNRB	NM_000115	Custom	1878.86	2087.88	0.899889	0.0024372
256	NETO2	NM_018092	Custom	2635.55	2303.75	1.14403	0.00244495
257	AURKB	NM_004217	Custom	764.078	693.95	1.10106	0.00245031
258	LCN2	NM_005564	Cancer	2873.54	3717.28	0.773022	0.0025027
259	TBP	NM_003194	Custom	3445.42	3285.99	1.04852	0.00251372
260	BENE	NM_005434	Custom	4964.02	4533.04	1.09507	0.00252108
261	gawra	gawra	Custom	1540.04	1417.96	1.08609	0.00254974
262	FMO5	NM_001461	Custom	1796.15	2056.35	0.873462	0.0025594
263	HMGCR	NM_000859	Custom	3618.59	3421.93	1.05747	0.00278715
264	DEK	NM_003472	Cancer	9715.14	9303.96	1.04419	0.00284657
265	TGFB1	NM_000660	Cancer	1955.31	2170.29	0.900943	0.00300416
266	SNTB2	NM_006750	Custom	3220.27	3427.86	0.93944	0.00311898
267	WISP1**	NM_080838	Custom	1328.41	1217.96	1.09068	0.00348568
268	KLK2	NM_005551	Custom	16910.2	17697.1	0.955539	0.00349029
269	AFF4	NM_014423	Custom	8500.18	8183.07	1.03875	0.00363469
270	ARHI	NM_004675	Cancer	2391.97	2532.95	0.944341	0.00364395
271	COL1A1	NM_000088	Cancer	15350.8	14198	1.08119	0.00371803
272	TIMP1	NM_003254	Custom	5338.45	4934.4	1.08188	0.00403202
273	BARD1	NM_000465	Cancer	3994.18	3611.69	1.1059	0.00407174
274	NFKBIA	NM_020529	Cancer	17331	16655.1	1.04058	0.0040925
275	CDK10	NM_052988	Cancer	12254.3	12868	0.952313	0.00412294
276	GSTP1	NM_000852	Cancer	6857.86	7546.4	0.908759	0.00443096
277	PLAG1	NM_002655	Cancer	1366.3	1468.57	0.930363	0.00450198
278	BE144297**	BE144297	Custom	748.246	705.678	1.06032	0.00456019
279	STEAP1	NM_012449	Custom	11634.3	10701.6	1.08715	0.00465806
280	MALT1	NM_173844	Cancer	8314.29	8930.65	0.930984	0.00466572
281	EGFR	NM_005228	Custom	6975.23	6667.87	1.04609	0.00480081
282	RAB8A	NM_005370	Custom	7391.85	7123.78	1.03763	0.00480864
283	RBBP1	NM_023001	Cancer	5975.11	6210.22	0.962141	0.00482729
284	231181_at	231181_at	Custom	799.063	752.25	1.06223	0.00487196
285	ETS2	NM_005239	Cancer	5612.04	6033.06	0.930215	0.00495943
286	MLH1	NM_000249	Cancer	5346.93	5570.1	0.959935	0.00496216
287	GOLPH2	NM_016548	Custom	19555.6	20565.9	0.950873	0.00505241
288	ARHGDIB	NM_001175	Cancer	16021.6	15109.1	1.0604	0.00508804
289	TGFBR2	NM_003242	Cancer	6116.78	6437.84	0.950129	0.00511288
290	RAD51	NM_002875	Cancer	1826.18	1681.56	1.086	0.00515406
291	SCARB2	NM_005506	Custom	10616	10208.5	1.03992	0.00527173
292	ETV1	NM_004956	Custom	4772.39	3607.78	1.32281	0.00531434
293	toni	toni	Custom	2607.96	2941.65	0.886562	0.00564873
294	TRPM8	NM_024080	Custom	11738	13384.1	0.877007	0.00568627
295	DAP3	NM_004632	Cancer	9078.18	8599.26	1.05569	0.00607712
296	WT1	NM_000378	Cancer	1210.11	1384.62	0.873962	0.00608995
297	GRB2	NM_002086	Custom	6481.66	6202.62	1.04499	0.00614304
298	DNAJB1	NM_006145	Custom	8796.43	8262.91	1.06457	0.00620764
299	THPO	NM_000460	Cancer	1220.58	1373.82	0.888456	0.00645227
300	kimore**	kimore	Custom	1817.69	1706.75	1.065	0.0064851
Table S3 (continued)
				Mean DASL fast-lo Normalized Expression Value
						Systemic to PSA Fold Change	Systemic to PSA p-value*
				Systemic Progression	PSA Recurrence
Rank	Gene Name	Gene ID	DASL Panel
301	CXCL14	NM_004887	Custom	7777.07	6810.62	1.1419	0.00680734
302	NDRG1**	NM_006096	Custom	17969.9	16912.2	1.06254	0.00685144
303	MXD1	NM_002357	Custom	2631.36	2496.44	1.05405	0.00697196
304	EGR3	NM_004430	Custom	3679.64	4195.54	0.877037	0.00697428
305	NOTCH4	NM_004557	Cancer	2875.74	3134.77	0.917369	0.00697489
306	MGC5466	NM_030922	Custom	3589.02	3314.62	1.08278	0.00705833
307	EDG7.a	EDG7.a	Custom	5962.36	6757.34	0.882353	0.00706688
308	MAS1	NM_002377	Cancer	772.134	842.778	0.916177	0.00752056
309	AA621488	AA621488	Custom	2841.65	2714.42	1.04687	0.00752796
310	VIL2	NM_003379	Cancer	14740.4	14052.7	1.04894	0.00763642
311	NAT2	NM_000015	Cancer	596.927	638.34	0.935124	0.00770809
312	CTSL	NM_145918	Cancer	7254.37	6973.93	1.04021	0.00778237
313	MLL	NM_005933	Custom	6400.58	6095.93	1.04998	0.00789813
314	PPIA	NM_203430	Custom	4022.5	3799.99	1.05855	0.00822563
315	TNFRSF5	NM_152854	Cancer	4451.84	4727.99	0.941592	0.00825939
316	CRK	NM_005206	Cancer	6387.28	6657.89	0.959354	0.0083474
317	FZD7	NM_003507	Cancer	5742.11	6079.53	0.944498	0.00841228
318	JUNB	NM_002229	Custom	17707.7	18632.6	0.950364	0.00872244
319	MET	NM_000245	Custom	2033.69	1900.56	1.07005	0.0087785
320	MTR	NM_000254	Custom	2868.58	2757.53	1.04027	0.00885987
321	CCND2	NM_001759	Cancer	3975.56	4301.35	0.924258	0.00893927
322	ELK1	NM_005229	Cancer	8897.85	8552.59	1.04037	0.00903339
323	KIAA1324	NM_020775	Custom	11412.8	12236.8	0.932663	0.00910703
324	EPPK1**	NM_031308	Custom	2839.79	2546.63	1.11512	0.00948833
325	EFS	NM_032459	Custom	2858.94	3104.52	0.920897	0.00952143
326	RECQL4**	NM_004260	Custom	861.006	797.258	1.07996	0.00953437
327	THSD1	NM_018676	Custom	1107.99	1172.27	0.945163	0.00967742
328	CDS2	NM_003818	Custom	2961.45	2837.06	1.04384	0.00973046
329	EHMT1	NM_024757	Custom	12311.9	11889.2	1.03556	0.00993646
330	243636_s_at	243636_s_at	Custom	3382.67	3519.13	0.961222	0.0106667
331	MLLT6	NM_005937	Cancer	8040.07	8437.6	0.952886	0.0108868
332	TAF1C	NM_005679	Custom	1715.53	1825.16	0.939937	0.0109784
333	ADCK5**	NM_174922	Custom	2585.58	2398.9	1.07782	0.0109811
334	CBFA2T1	NM_175635	Cancer	4245.84	4486.18	0.946426	0.011025
335	AI791860	AI791860	Custom	8286.6	9275.76	0.893361	0.0112801
336	CNN1	NM_001299	Custom	14382	15392.1	0.934375	0.0113626
337	CCK	NM_000729	Custom	1198.04	1346.43	0.889789	0.0113987
338	FRZB	NM_001463	Cancer	5311.89	4962.72	1.07036	0.0115554
339	H51359	H51359	Custom	1672.8	1779.76	0.939903	0.0116545
340	COPEB	NM_001300	Cancer	9519.8	10056.7	0.946616	0.0117261
341	PAPD1	NM_018109	Custom	2964.79	2823.63	1.04999	0.0119083
342	KIAA1211	NM_020722	Custom	1056.67	997.251	1.05958	0.0120338
343	MAD	NM_002357	Cancer	4637.56	4854.04	0.955403	0.0123425
344	IGF1	NM_000618	Cancer	8658.68	9524.91	0.909057	0.0125548
345	SLC43A1	NM_003627	Custom	5526.02	6037.39	0.9153	0.013166
346	DDIT3	NM_004083	Cancer	4555.78	4851.34	0.939077	0.0131739
347	RELA	NM_021975	Cancer	9646.17	9157.68	1.05334	0.0133512
348	PLA2G2A	NM_000300	Cancer	18486.8	16969.5	1.08942	0.0135948
349	ALK	NM_004304	Cancer	521.295	542.586	0.960761	0.0136832
350	PCGEM1	AF223389	Custom	2075.32	2620.89	0.791837	0.0139431
Table S3 (continued)
				Mean DASL fast-lo Normalized Expression Value
						Systemic to PSA Fold Change	Systemic to PSA p-value*
				Systemic Progression	PSA Recurrence
Rank	Gene Name	Gene ID	DASL Panel
351	MCC	NM_002387	Cancer	3991.1	4223.74	0.944921	0.0140349
352	CD4	NM_000616	Custom	3365.42	3144.75	1.07017	0.0142082
353	ZNF7**	NM_003416	Custom	4227.35	4007.58	1.05484	0.0143822
354	JUNB	NM_002229	Cancer	22193.2	23037.7	0.963341	0.0145519
355	PGR	NM_000926	Cancer	1657.11	1801.25	0.919979	0.0145944
356	CDH13	NM_001257	Cancer	1496.59	1371.18	1.09146	0.0146466
357	TMEM71**	NM_144649	Custom	2040.51	1955.85	1.04329	0.0149345
358	LOC257407	LOC257407	Custom	2693.69	3041.43	0.885666	0.0149711
359	KRT15	NM_002275	Custom	5411.98	6160.67	0.878472	0.0151889
360	HOXC6	NM_004503	Custom	4620.53	4178.64	1.10575	0.015295
361	SLC20A1	NM_005415	Custom	2110.62	1999.95	1.05534	0.0154196
362	APEX1	NM_001641	Custom	10246	9860.45	1.0391	0.0156487
363	LYN	NM_002350	Cancer	4544.45	4317.69	1.05252	0.016065
364	TGFB3	NM_003239	Cancer	6330.68	6738.6	0.939465	0.0166952
365	229455_at**	229455_at	Custom	3940.73	3665	1.07524	0.0167237
366	PLXDC1	NM_020405	Custom	2856.76	2703.75	1.05659	0.0172431
367	VBP1	NM_003372	Cancer	5251.06	5017.39	1.04657	0.0176195
368	MAPK14	NM_139012	Cancer	4810.26	4621.95	1.04074	0.0177647
369	TGM2	NM_004613	Custom	7686.2	7116.07	1.08012	0.0179199
370	WNT5A	NM_003392	Cancer	4124.69	3511.02	1.17478	0.018044
371	PCNA	NM_182649	Cancer	5589.2	5305.33	1.05351	0.018571
372	SOD1	NM_000454	Cancer	18397.3	17953.9	1.0247	0.0189861
373	AR	NM_000044	Cancer	10467.3	9992.31	1.04753	0.0190877
374	BCL2	NM_000657	Cancer	3500.76	3820.08	0.916408	0.0191199
375	yuke.a	yuke.a	Custom	9029.71	8534.37	1.05804	0.0191438
376	LCK	NM_005356	Cancer	1844.14	1673.14	1.1022	0.0194357
377	DLGAP1	NM_004746	Custom	3209.68	3568.47	0.899453	0.0194858
378	TGFBR1	NM_004612	Cancer	6947.13	6690.41	1.03837	0.0196463
379	JUN	NM_002228	Cancer	22344.1	23107	0.966983	0.0199108
380	TNFRSF6	NM_152871	Cancer	4961.38	5235.59	0.947625	0.0200353
381	SPP1	NM_000582	Cancer	4289.1	3741.32	1.14641	0.0201482
382	WNT2	NM_003391	Cancer	933.635	820.283	1.13819	0.0202282
383	CDC25B	NM_021873	Cancer	3233.16	3440.03	0.939863	0.0202542
384	DGKA	NM_201554	Custom	2243.43	2402.24	0.933891	0.0203655
385	PLA2G7	NM_005084	Custom	6547.8	5998.74	1.09153	0.020675
386	LTF	NM_002343	Custom	4859.45	5936.03	0.818637	0.0209718
387	DDEF1**	NM_018482	Custom	6379.87	6099.38	1.04599	0.0210747
388	LOC92689	NM_138389	Custom	8429.84	8199.09	1.02814	0.0212669
389	ETV1	NM_004956	Cancer	3471.75	2731.69	1.27092	0.0214602
390	MCAM	NM_006500	Cancer	5867.96	6284.37	0.933738	0.0216165
391	FANCG	NM_004629	Cancer	4476.84	4258.23	1.05134	0.0218676
392	PLG	NM_000301	Cancer	469.425	493.576	0.951069	0.0220321
393	FOS	NM_005252	Custom	23743.1	24736.8	0.959831	0.0221345
394	CTSD	NM_001909	Cancer	15356	14827.2	1.03567	0.0223271
395	FRAP1	NM_004958	Cancer	8614.99	9066.49	0.950201	0.0234311
396	SYT4	NM_020783	Custom	1029.37	817.829	1.25866	0.0236272
397	CDK4	NM_052984	Cancer	6536.28	6266.73	1.04301	0.0237704
398	HPN	NM_182983	Custom	5832.42	6264.62	0.931009	0.0241049
399	FGF8	NM_033163	Cancer	469.862	492.862	0.953334	0.0241537
400	TCF2	NM_000458	Custom	2186.3	2370.67	0.922227	0.0241842
Table S3 (continued)
				Mean DASL fast-lo Normalized Expression Value
						Systemic to PSA Fold Change	Systemic to PSA p-value*
				Systemic Progression	PSA Recurrence
Rank	Gene Name	Gene ID	DASL Panel
401	1561073_at	1561073_at	Custom	6234.64	5946.55	1.04845	0.024894
402	BCL6	NM_001706	Cancer	7278.68	7616.76	0.955613	0.0250037
403	LIG3	NM_002311	Cancer	7964.95	8334.49	0.955662	0.0258947
404	FLI1	NM_002017	Cancer	3037.88	2818.09	1.07799	0.025907
405	COPB2	NM_004766	Custom	3972.82	3831.57	1.03686	0.0259493
406	PTP4A3**	NM_007079	Custom	9768.71	9083.76	1.0754	0.0262968
407	NBL1	NM_005380	Custom	8813.7	9344.2	0.943227	0.0266122
408	MCF2	NM_005369	Cancer	593.67	630.57	0.941483	0.0267903
409	hanera	hanera	Custom	4017.14	3843.66	1.04513	0.0271055
410	TNFRSF11A	NM_003839	Custom	1371.42	1283.78	1.06827	0.0272724
411	SQRDL	NM_021199	Custom	5103.73	4856.11	1.05099	0.0273676
412	228178_s_at	228178_s_at	Custom	692.338	717.367	0.965109	0.0273925
413	CDK2	NM_052827	Cancer	4433.6	4676.32	0.948097	0.02742
414	ZNF655	NM_001009960	Custom	3349	3663.47	0.914162	0.0274578
415	FANCA	NM_000135	Cancer	648.188	606.758	1.06828	0.0274996
416	HCFC1	NM_005334	Custom	7023.22	6755.82	1.03958	0.0277975
417	TNFRSF21	NM_014452	Custom	2602.68	2425.64	1.07299	0.0278522
418	PTGS2	NM_000963	Cancer	6156.16	6708.5	0.917666	0.0282053
419	CCNC	NM_005190	Custom	460.281	442.946	1.03913	0.0287383
420	bakey.a**	bakey.a	Custom	548.858	515.254	1.06522	0.0291569
421	DKFZP564O0823	NM_015393	Custom	5699.48	5979.92	0.953103	0.0296935
422	MAP3K8	NM_005204	Cancer	3847.28	4104.54	0.937323	0.0298385
423	CTSB	NM_147783	Custom	13743.8	13082.9	1.05052	0.0307771
424	PEBP4.a	PEBP4.a	Custom	1431.46	1618.27	0.884561	0.0308151
425	MSF	NM_006640	Cancer	9936.01	10464.1	0.94953	0.030862
426	EDNRA	NM_001957	Custom	4893.12	4603.76	1.06285	0.0318216
427	ANPEP	NM_001150	Custom	4266.08	5232.78	0.81526	0.0322525
428	MYCL1	NM_005376	Cancer	1202.72	1107.31	1.08617	0.0324025
429	XDH	NM_000379	Custom	930.483	855.746	1.08734	0.0324269
430	MAPK10	NM_002753	Cancer	7835.67	8353.62	0.937997	0.0324296
431	AKT2	NM_001626	Cancer	11067.4	11351.3	0.974986	0.0324944
432	DIO2	NM_013989	Custom	4162.83	3883.74	1.07186	0.0331304
433	NTRK1	NM_002529	Cancer	1486.03	1560.34	0.952376	0.0334106
434	E2F1	NM_005225	Cancer	3048.56	2794.58	1.09089	0.0336685
435	CDKN2A	NM_058196	Cancer	2591.93	2365.6	1.09567	0.0340999
436	MYH11	NM_002474	Custom	23615.1	24442.9	0.966135	0.034554
437	RIPK1	NM_003804	Cancer	4161.77	4289.9	0.970133	0.0347034
438	TSC2	NM_021055	Cancer	8436.01	8675.25	0.972422	0.0356319
439	mayora	mayora	Custom	1332.12	1430.35	0.931321	0.0387435
440	DDC	NM_000790	Custom	983.251	911.619	1.07858	0.039124
441	TSG101	NM_006292	Cancer	6057.23	5846.07	1.03612	0.0394447
442	PTCH2	NM_003738	Cancer	2037.79	2195.98	0.927963	0.0401745
443	SH3BP2	NM_003023	Cancer	1343.17	1424.01	0.943229	0.0405918
444	CASP3	NM_004346	Cancer	3875.67	3717.91	1.04243	0.0412507
445	PBX1	NM_002585	Cancer	13026.7	13445.7	0.968839	0.0426917
446	RBBP6	NM_032626	Cancer	4266.1	4491.45	0.949825	0.0433829
447	LOC89944	NM_138342	Custom	5705.66	5981.23	0.953927	0.0434883
448	APAF1	NM_181868	Cancer	2536.88	2634.87	0.96281	0.0437228
449	CDC42EP2	NM_006779	Custom	1450.49	1536.33	0.944127	0.0439624
450	TRIM29	NM_012101	Custom	1863.87	2004.93	0.929647	0.0439797
Table S3 (continued)
				Mean DASL fast-lo Normalized Expression Value
						Systemic to PSA Fold Change	Systemic to PSA p-value*
				Systemic Progression	PSA Recurrence
Rank	Gene Name	Gene ID	DASL Panel
451	FGF1	NM_033137	Cancer	950.549	882.627	1.07695	0.0447773
452	RAD52	NM_002879	Cancer	4298.19	4077.75	1.05406	0.0452668
453	GSK3A	NM_019884	Custom	6162.32	5963.94	1.03326	0.0454839
454	FOLR1	NM_016724	Cancer	1458.85	1637.22	0.891054	0.0455235
455	NUMA1	NM_006185	Cancer	15901.2	16401.1	0.969519	0.045719
456	CASP10	NM_032977	Cancer	1605.98	1506.19	1.06626	0.0458369
457	PDIA5	NM_006810	Custom	5708.42	5947.29	0.959835	0.0459883
458	NFKB1	NM_003998	Cancer	7264.88	7505.86	0.967894	0.0465966
459	ACPP	NM_001099	Custom	26755.9	27639.3	0.968039	0.0479287
460	DAPK1	NM_004938	Cancer	5254.54	5614.13	0.935948	0.0481098
461	EPS8	NM_004447	Cancer	5625.37	5809.63	0.968284	0.0494067
462	PTPRH	NM_002842	Cancer	863.574	803.286	1.07505	0.050329
463	RDH11	NM_016026	Custom	10637.1	11189	0.950676	0.0506946
464	TP53	NM_000546	Cancer	5089.37	5310.32	0.958393	0.0511768
465	CASP2	NM_032984	Cancer	4254.68	4030.93	1.05551	0.0512647
466	MPP7	NM_173496	Custom	1405.52	1345.13	1.0449	0.0516674
467	PART1	NM_016590	Custom	7512.57	7945.87	0.945468	0.0524181
468	CSK	NM_004383	Cancer	6199.76	6416.23	0.966262	0.0527618
469	GNAS	NM_000516	Custom	25636.4	25100.3	1.02136	0.0528399
470	BCL2L1	NM_001191	Cancer	9146.68	9410.58	0.971957	0.0529818
471	SRC	NM_198291	Cancer	9985.09	10395.9	0.960488	0.0535064
472	GRPR	NM_005314	Cancer	3370.49	2977.91	1.13183	0.0546293
473	NOV**	NM_002514	Custom	4930.41	4628.68	1.06519	0.0551461
474	shawta	shawta	Custom	5727.52	6137.59	0.933186	0.055297
475	L1CAM	NM_024003	Cancer	1351.71	1496.03	0.903533	0.0555064
476	STEAP2	NM_152999	Custom	8371.9	7866.73	1.06422	0.0559781
477	ERCC6	NM_000124	Cancer	3214.59	3381.5	0.950641	0.056127
478	GLI2	NM_030380	Cancer	1715.48	1798.36	0.953914	0.0570691
479	ranira**	ranira	Custom	2136.39	2012.86	1.06137	0.0577105
480	CEACAM1	NM_001712	Cancer	3632.76	3917.55	0.927304	0.0581754
481	SIAHBP1**	NM_078480	Custom	5532.13	5343.38	1.03532	0.058956
482	TOP1	NM_003286	Cancer	8388.24	8154.16	1.02871	0.0590136
483	TRPS1	NM_014112	Custom	2993.77	2873.67	1.04179	0.0605189
484	ABCG2	NM_004827	Cancer	1092.6	1158.97	0.942732	0.0622893
485	IL11	NM_000641	Cancer	888.665	822.507	1.08043	0.0625177
486	HMBS	NM_001024382	Custom	1464.96	1405.04	1.04264	0.064543
487	MYLK	NM_005965	Custom	14063.7	14623.9	0.961692	0.0650156
488	PGF	NM_002632	Cancer	2081.14	2192.81	0.949071	0.0651062
489	CYP27A1	NM_000784	Custom	2074.39	2249.87	0.922002	0.0653501
490	ITGB4	NM_000213	Cancer	5040.91	5256.3	0.959024	0.0654315
491	REL	NM_002908	Cancer	7882.98	8111.82	0.971789	0.0660152
492	FDPS	NM_002004	Custom	10903.9	10615.4	1.02717	0.0663426
493	TNFRSF10A	NM_003844	Cancer	1531.19	1598.61	0.957824	0.06944
494	EPO	NM_000799	Cancer	2050.69	1844.15	1.11199	0.0700562
495	VGLL3	NM_016206	Custom	4230.29	5104.92	0.828669	0.0702503
496	SOX15	NM_006942	Custom	892.783	915.818	0.974848	0.0705877
497	SNRPE	NM_003094	Custom	895.756	850.982	1.05261	0.0711695
498	MYB	NM_005375	Cancer	4457.76	4074.74	1.094	0.0721214
499	B2M	NM_004048	Custom	25782.7	25255.4	1.02088	0.0721397
500	NEO1	NM_002499	Cancer	8806.08	9138.64	0.96361	0.0724827
Table S3 (continued)
				Mean DASL fast-lo Normalized Expression Value
						Systemic to PSA Fold Change	Systemic to PSA p-value*
				Systemic Progression	PSA Recurrence
Rank	Gene Name	Gene ID	DASL Panel
501	BAK1	NM_001188	Custom	1938.61	1860.49	1.04199	0.0728192
502	MLL	NM_005933	Cancer	10161.8	10461.6	0.971336	0.0729159
503	MUC1	NM_182741	Cancer	5718.62	5229.54	1.09352	0.0745068
504	EGF	NM_001963	Cancer	5313.25	5667.28	0.937531	0.0745912
505	CYP3A5	NM_000777	Custom	3329.77	3671.12	0.907016	0.0749911
506	E2F5	NM_001951	Cancer	3139.07	2919.47	1.07522	0.0754026
507	PLAT	NM_033011	Cancer	4480.43	4090.9	1.09522	0.0761309
508	TFE3	NM_006521	Cancer	5574.12	5802.08	0.960711	0.0766942
509	CYP2C9	NM_000771	Custom	1161.41	1122	1.03513	0.0768827
510	DOCK5	NM_024940	Custom	7819.24	8069.73	0.968959	0.0789705
511	AI767512	AI767512	Custom	645.297	629.076	1.02578	0.0795611
512	GLI	NM_005269	Cancer	2984.3	3142.83	0.949559	0.0803466
513	FER	NM_005246	Cancer	3248.61	3358.81	0.967191	0.0809871
514	MLF1	NM_022443	Cancer	5979.44	5712.53	1.04672	0.0813317
515	KIAA0476	NM_014856	Custom	1705.96	1651.79	1.0328	0.0813979
516	FGR	NM_005248	Cancer	1283.78	1364.19	0.941055	0.0833496
517	MMP7	NM_002423	Cancer	5449.36	4953.86	1.10002	0.083512
518	EPHA1	NM_005232	Custom	1279.27	1229.53	1.04046	0.0840026
519	BTK	NM_000061	Cancer	1505.35	1572.33	0.957403	0.0844699
520	BX096646	BX096646	Custom	2816.14	2684.81	1.04892	0.085289
521	CES1	NM_001025194	Custom	1499.57	1577.6	0.95054	0.0875105
522	PTK2**	NM_153831	Cancer	7658.59	7412.67	1.03317	0.0889068
523	MLLT4	NM_005936	Custom	15512.4	15073.2	1.02914	0.0898685
524	NYD	NM_031956	Custom	1401.8	1302.21	1.07648	0.0903421
525	EPS15	NM_001981	Custom	7225.17	7088.36	1.0193	0.0904833
526	FLCN	NM_144997	Custom	1819.92	1944.65	0.93586	0.0904965
527	IL13	NM_002188	Cancer	640.823	666.187	0.961926	0.090539
528	CD44	NM_000610	Cancer	12699.5	13101.9	0.969289	0.0905791
529	ESR2	NM_001437	Custom	755.326	802.384	0.941353	0.0912731
530	EPN1	NM_013333	Custom	2406.13	2571.16	0.935814	0.0916745
531	AF119310**	AF119310	Custom	671.814	618.526	1.08615	0.0918042
532	IGFBP2	NM_000597	Cancer	7703.81	8088.96	0.952386	0.0920543
533	SAMD12**	NM_207506	Custom	1847.13	1734.82	1.06474	0.0927887
534	TIMP1	NM_003254	Cancer	20415	19902.4	1.02575	0.0951266
535	TNFSF10	NM_003810	Cancer	5681.57	5385.88	1.0549	0.0955761
536	UBE2L6	NM_198183	Custom	3688.07	3503.11	1.0528	0.0958006
537	SCRIB**	NM_182706	Custom	3185.09	3053.46	1.04311	0.0972305
538	HOXA9	NM_152739	Cancer	9012.69	8584.24	1.04991	0.0974959
539	JAK2	NM_004972	Cancer	4744.47	4875.1	0.973203	0.0976485
540	swabley	swabley	Custom	2544.81	2802.44	0.908072	0.0978779
541	MATK	NM_139355	Cancer	2664.31	2837.54	0.93895	0.0984467
542	LIF	NM_002309	Cancer	5624.8	6048.57	0.929939	0.0997199
543	ABCC2	NM_000392	Cancer	763.876	799.529	0.955407	0.0999624
544	MRE11A	NM_005591	Cancer	6317.73	6120.38	1.03225	0.10026
545	GNE	NM_005476	Custom	2068.78	2180.73	0.948664	0.103915
546	DCC	NM_005215	Cancer	531.699	564.635	0.941668	0.105848
547	RLN1	NM_006911	Custom	2688.41	3341.1	0.804647	0.106271
548	LTA	NM_000595	Cancer	1238.65	1172.29	1.05661	0.106561
549	TGFA	NM_003236	Cancer	1830.1	1731.94	1.05668	0.106893
550	ST3GAL5	NM_003896	Custom	1913.56	1842.08	1.03881	0.107332
Table S3 (continued)
				Mean DASL fast-lo Normalized Expression Value
						Systemic to PSA Fold Change	Systemic to PSA p-value*
				Systemic Progression	PSA Recurrence
Rank	Gene Name	Gene ID	DASL Panel
551	FGFR2	NM_000141	Custom	2949.19	3134.44	0.9409	0.108878
552	DIRAS3	NM_004675	Custom	866.474	885.752	0.978235	0.109753
553	CDH11	NM_001797	Cancer	6566.3	6280.59	1.04549	0.110912
554	ARMC5	NM_024742	Custom	701.508	727.251	0.964603	0.113133
555	CDK6	NM_001259	Cancer	5128.14	5450.75	0.940814	0.113182
556	SKI	NM_003036	Cancer	8714.69	8454.66	1.03076	0.114217
557	TAL1	NM_003189	Cancer	1121.85	1190.33	0.942473	0.114237
558	OAZ2	NM_002537	Custom	5115.33	4987.47	1.02564	0.115477
559	NEFH	NM_021076	Custom	1369.52	1238.75	1.10556	0.115713
560	nuwarbo	nuwarbo	Custom	524.806	547.269	0.958954	0.116537
561	STAT5B	NM_012448	Cancer	4771.38	4885.81	0.976578	0.116597
562	PTN	NM_002825	Custom	8492.24	9069.62	0.936339	0.117695
563	ACP2	NM_001610	Custom	2592.2	2671.87	0.970181	0.118045
564	FHIT	NM_002012	Cancer	2506.67	2373.76	1.05599	0.119402
565	ZNF511	NM_145806	Custom	6076.9	6261.03	0.970591	0.11973
566	PDLIM5	NM_001011516	Custom	13302.4	12984.3	1.0245	0.120949
567	CDK9	NM_001261	Cancer	7435.96	7278.53	1.02163	0.123458
568	ERCC3	NM_000122	Cancer	4501.44	4618.43	0.974671	0.124225
569	SLC14A1	NM_015865	Custom	1669.21	1768	0.944122	0.125275
570	CBLB	NM_170662	Cancer	5045.81	5171.05	0.975779	0.1264
571	ACY3	NM_080658	Custom	494.05	426.08	1.15952	0.127939
572	ST7	NM_021908	Custom	4871.48	4748.25	1.02595	0.129397
573	LAMB1	NM_002291	Cancer	4270.93	4068.55	1.04974	0.131542
574	MXI1	NM_005962	Cancer	8263.66	8481.5	0.974316	0.131738
575	TDGF1	NM_003212	Cancer	513.787	531.941	0.965873	0.131767
576	KIFC2**	NM_145754	Custom	1880.38	1776.28	1.05861	0.134633
577	ITGB3	NM_000212	Custom	1005.73	1053.47	0.954682	0.136752
578	EVX1	NM_001989	Custom	758.081	724.771	1.04596	0.14212
579	GREM2	NM_022469	Custom	2025.83	2145.04	0.944425	0.142568
580	LGR4	NM_018490	Custom	2786.94	2673.05	1.04261	0.142868
581	FLJ21749	NM_025124	Custom	6230.09	6027.5	1.03361	0.142919
582	PTK7	NM_002821	Cancer	8896.46	8594.56	1.03513	0.145023
583	LAF4	NM_002285	Cancer	11216.9	11842.3	0.94719	0.148733
584	TGFBR3	NM_003243	Custom	2778.97	2885.35	0.96313	0.14892
585	CYP1B1	NM_000104	Cancer	12325.8	12821.8	0.961313	0.148979
586	CCNC	NM_005190	Cancer	7851.85	7651.25	1.02622	0.150083
587	PGF	NM_002632	Custom	599.246	616.153	0.972561	0.150519
588	BAK1	NM_001188	Cancer	4001.33	4134.09	0.967887	0.150806
589	MSH2	NM_000251	Cancer	3972.33	3845.65	1.03294	0.151257
590	CSF1R	NM_005211	Cancer	11317.6	11084.4	1.02104	0.152433
591	QARS	NM_005051	Cancer	9818.32	10031.1	0.978787	0.153607
592	ANK3	NM_020987	Custom	8783.92	8424.87	1.04262	0.154178
593	WNT2B	NM_024494	Cancer	2563.98	2734.17	0.937753	0.155746
594	DTR	NM_001945	Cancer	4001.34	4203.23	0.951967	0.156939
595	MEN1	NM_130804	Cancer	6667.01	6497.81	1.02604	0.158019
596	RAF1	NM_002880	Cancer	6237.38	6076.34	1.0265	0.158518
597	TIAM1.shed1.a	TIAM1.shed1.a	Custom	1875.1	1803.07	1.03994	0.160044
598	KRT5	NM_000424	Custom	4062.22	4356.35	0.932483	0.160879
599	WEE1	NM_003390	Cancer	4615.8	4443.99	1.03866	0.161569
600	ST6GAL1	NM_003032	Custom	11615.6	12214	0.951007	0.162603
Table S3 (continued)
				Mean DASL fast-lo Normalized Expression Value
						Systemic to PSA Fold Change	Systemic to PSA p-value*
				Systemic Progression	PSA Recurrence
Rank	Gene Name	Gene ID	DASL Panel
601	MMP1	NM_002421	Cancer	1553.94	1611.4	0.964344	0.164115
602	TNF	NM_000594	Cancer	1529.51	1633.84	0.936149	0.164141
603	TSC1	NM_000368	Cancer	3008.95	3112.77	0.966648	0.167667
604	IL1B	NM_000576	Cancer	2004.48	2132.59	0.939926	0.168106
605	PTGS1	NM_000962	Cancer	2130.32	2247.69	0.947781	0.168186
606	ELL	NM_006532	Cancer	5510.86	5662.64	0.973196	0.168457
607	CXCL9	NM_002416	Cancer	4611.97	4294.92	1.07382	0.169142
608	C17orf56	NM_144679	Custom	1831.98	1903.81	0.962269	0.170714
609	CCNH	NM_001239	Cancer	6127.89	6320.8	0.96948	0.170885
610	MCL1	NM_182763	Cancer	17876.1	18235.7	0.980281	0.171068
611	TFG	NM_006070	Custom	790.043	810.282	0.975022	0.173948
612	TERT	NM_198255	Cancer	762.088	718.824	1.06019	0.174803
613	BTBD14B	NM_052876	Custom	2835.36	2751.23	1.03058	0.174884
614	IGF1R	NM_000875	Cancer	9844.18	10210.6	0.964118	0.175231
615	CDC25A	NM_001789	Cancer	1533.64	1465.84	1.04625	0.175243
616	240236_at	240236_at	Custom	1050.34	979.928	1.07185	0.177802
617	FGF2	NM_002006	Cancer	1983.86	2071.24	0.957812	0.182576
618	HSPB1	NM_001540	Custom	3834.12	3689.37	1.03923	0.182613
619	SKIL	NM_005414	Custom	5999.78	5809.94	1.03267	0.183156
620	RIPK1	NM_003804	Custom	5002.43	4916.2	1.01754	0.185609
621	TNFRSF1B	NM_001066	Cancer	2859.61	2966.44	0.963988	0.186818
622	KDR	NM_002253	Cancer	3517.11	3652.97	0.962808	0.188376
623	MSH3	NM_002439	Cancer	6013.52	5872.35	1.02404	0.189203
624	DDB2	NM_000107	Cancer	4505.77	4635.22	0.972072	0.191785
625	DDX6	NM_004397	Cancer	7251.84	7108.93	1.0201	0.19199
626	MGC15523	NM_138570	Custom	2826.57	2926.1	0.965985	0.192458
627	EGR1	NM_001964	Cancer	25297.8	25776.6	0.981425	0.192487
628	KLF6	NM_001300	Custom	5247.51	5458.16	0.961407	0.193347
629	TFAP2C	NM_003222	Cancer	2710.49	2624.33	1.03283	0.198265
630	IL3	NM_000588	Cancer	608.146	622.857	0.976382	0.198651
631	gula.shed1.a	gula.shed1.a	Custom	891.289	870.198	1.02424	0.201776
632	BCR	NM_004327	Cancer	8143.43	8309.11	0.980061	0.203425
633	DMBT1	NM_017579	Cancer	554.027	568.067	0.975285	0.205403
634	228687_at	228687_at	Custom	508.364	501.303	1.01408	0.2058
635	TNFAIP1	NM_021137	Cancer	2796.38	2722.06	1.0273	0.206301
636	APC	NM_000038	Cancer	7463.09	7303.79	1.02181	0.206322
637	COL18A1	NM_030582	Cancer	15475.5	15754.5	0.982294	0.207397
638	CSF3	NM_172219	Cancer	1029.32	1083.6	0.949908	0.208611
639	PKHD1L1	NM_177531	Custom	1219.84	1197.68	1.0185	0.209544
640	GAS7	NM_003644	Cancer	2776.02	2882.92	0.962923	0.209703
641	FAT	NM_005245	Cancer	12038.7	11704.5	1.02856	0.210531
642	MYCN	NM_005378	Custom	364.606	359.286	1.01481	0.21197
643	WNT10B	NM_003394	Cancer	929.592	881.974	1.05399	0.212355
644	FXYD3	NM_021910	Custom	7183.14	7487.89	0.9593	0.212576
645	YES1	NM_005433	Cancer	5794.22	5665.8	1.02267	0.212761
646	yamura	yamura	Custom	1685.98	1763.06	0.956283	0.215334
647	PBOV1	NM_021635	Custom	434.201	427.382	1.01596	0.219415
648	MOS	NM_005372	Cancer	505.882	515.8	0.980772	0.220219
649	HOOK1	NM_015888	Custom	4474.12	4363.92	1.02525	0.220297
650	241944_x_at	241944_x_at	Custom	2743.19	2823.29	0.971632	0.220616
Table S3 (continued)
				Mean DASL fast-lo Normalized Expression Value
						Systemic to PSA Fold Change	Systemic to PSA p-value*
				Systemic Progression	PSA Recurrence
Rank	Gene Name	Gene ID	DASL Panel
651	240543_at**	240543_at	Custom	2948.31	2867.13	1.02831	0.223237
652	TGFBI	NM_000358	Cancer	9604.34	9355.1	1.02664	0.223368
653	1560225_at	1560225_at	Custom	873.775	848.718	1.02952	0.224889
654	KLK4	NM_004917	Custom	20883.1	21291.3	0.980832	0.225129
655	ESR1	NM_000125	Cancer	2805.71	2929.68	0.957687	0.225427
656	ETS1	NM_005238	Cancer	5292.01	5171.87	1.02323	0.229
657	DSP	NM_004415	Cancer	12677.4	12367.6	1.02505	0.230544
658	MDM4	NM_002393	Cancer	6383.85	6250.37	1.02136	0.231022
659	CRISP3	NM_006061	Custom	6940.38	6148.4	1.12881	0.233494
660	OSM	NM_020530	Cancer	1473.81	1401.99	1.05123	0.234848
661	RAP2A	NM_021033	Cancer	4779.84	4684.38	1.02038	0.235982
662	GSTT1	NM_000853	Custom	7981.46	8443.47	0.945283	0.238377
663	TRMT12**	NM_017956	Custom	4047.16	3961.39	1.02165	0.238593
664	ALOX15B	NM_001141	Custom	3548.02	3982.55	0.890892	0.238951
665	ITPR1	NM_002222	Custom	5761.21	5525.35	1.04269	0.239201
666	EPHB4	NM_004444	Cancer	3468.42	3591.95	0.965609	0.239932
667	PPARG	NM_138711	Cancer	2409.51	2312.18	1.0421	0.241977
668	DSP	NM_004415	Custom	5117.2	4982.66	1.027	0.24286
669	PTGER3	NM_198715	Custom	1518.42	1462.42	1.03829	0.24346
670	PRSS8	NM_002773	Custom	6427.94	6253.81	1.02784	0.243995
671	NUP98	NM_139131	Custom	7332.95	7239.5	1.01291	0.246265
672	PTHLH	NM_002820	Cancer	1841.61	1773.11	1.03864	0.253
673	FGFR4	NM_002011	Cancer	3940.82	4083.57	0.965043	0.253745
674	RASA1	NM_002890	Cancer	4527.97	4444.5	1.01878	0.256254
675	ITPR3	NM_002224	Custom	2875.11	2771.28	1.03747	0.256703
676	BAG1	NM_004323	Cancer	4906.42	5004.17	0.980467	0.258351
677	SMARCA4	NM_003072	Cancer	11992.9	11806.8	1.01576	0.259105
678	TIAM1	NM_003253	Cancer	2536.93	2415.54	1.05025	0.259393
679	AI821573	AI821573	Custom	794.325	826.267	0.961341	0.259962
680	IL1RN	NM_173843	Cancer	2367.29	2222.79	1.06501	0.261208
681	RNF185	NM_152267	Custom	2784.23	2826.39	0.985083	0.262433
682	KIT	NM_000222	Cancer	2697.99	2792.92	0.96601	0.262639
683	EGFR	NM_005228	Cancer	7279.97	7437.15	0.978865	0.266314
684	SPINT1	NM_001032367	Custom	5133.46	5268.15	0.974434	0.271228
685	DAB2	NM_001343	Cancer	9044.75	8849.93	1.02201	0.273156
686	TCL6	NM_012468	Custom	414.873	404.016	1.02687	0.276799
687	KLHDC4	NM_017566	Custom	3107.75	3040.62	1.02208	0.278093
688	ACTG2	NM_001615	Custom	20933	21222.7	0.98635	0.278272
689	RECQL	NM_002907	Cancer	2057.88	2016.28	1.02063	0.28739
690	TEK	NM_000459	Cancer	1393.12	1431.69	0.973059	0.2901
691	CCND3	NM_001760	Cancer	5056.4	5172.14	0.977623	0.290175
692	CD44	NM_000610	Custom	5479.26	5742.5	0.95416	0.290386
693	IL1A	NM_000575	Cancer	407.694	417.394	0.976759	0.291461
694	BAD	NM_032989	Cancer	3789.49	3888.09	0.974641	0.29149
695	PNUTL1	NM_002688	Cancer	4114.96	4248.35	0.968602	0.292716
696	EMP2	NM_001424	Custom	4906.28	5047.96	0.971933	0.292811
697	NOTCH1	NM_017617	Cancer	4110.18	4018.84	1.02273	0.292925
698	216584_at	216584_at	Custom	3001.76	2958.75	1.01454	0.295748
699	EGR2	NM_000399	Custom	4605.14	4783.89	0.962635	0.297197
700	CTGF	NM_001901	Cancer	10116	9848.69	1.02715	0.298461
Table S3 (continued)
				Mean DASL fast-lo Normalized Expression Value
						Systemic to PSA Fold Change	Systemic to PSA p-value*
				Systemic Progression	PSA Recurrence
Rank	Gene Name	Gene ID	DASL Panel
701	JUND	NM_005354	Custom	16828	16621.7	1.01241	0.299864
702	MYC**	NM_002467	Custom	9765.24	9470.24	1.03115	0.301854
703	C3orf14	NM_020685	Custom	3210.17	3016.89	1.06406	0.302516
704	XRCC4	NM_022406	Cancer	1461.34	1504.64	0.971219	0.304441
705	HCK	NM_002110	Cancer	2387.9	2463.37	0.969366	0.30641
706	BMP4	NM_001202	Cancer	3508.3	3608.61	0.972203	0.309041
707	CD34	NM_001773	Cancer	4366.82	4255.33	1.0262	0.309275
708	TGFB2	NM_003238	Cancer	3661.63	3775.62	0.969809	0.31018
709	XRCC1	NM_006297	Cancer	4089.72	4183.33	0.977623	0.314317
710	GRB7	NM_005310	Custom	589.484	596.385	0.98843	0.314864
711	ZNF34**	NM_030580	Custom	878.727	864.47	1.01649	0.314888
712	AHR	NM_001621	Cancer	8564.79	8376.77	1.02245	0.316014
713	TFF1	NM_003225	Cancer	5648.32	5375.66	1.05072	0.317356
714	ASAHL	NM_014435	Custom	5006.42	4902.27	1.02125	0.318512
715	228798_x_at	228798_x_at	Custom	841.725	814.343	1.03362	0.319244
716	NKX3	NM_006167	Custom	17237.5	17026.8	1.01237	0.31986
717	CRKL	NM_005207	Cancer	7985.69	8076.7	0.988732	0.320158
718	ATF1	NM_005171	Cancer	6819.23	6919.06	0.985572	0.324694
719	IL12A	NM_000882	Cancer	1008.74	1036.98	0.972761	0.325837
720	ETV6	NM_001987	Cancer	8817.53	8946.47	0.985588	0.328133
721	ERBB3	NM_001982	Cancer	8473.44	8693.63	0.974672	0.328419
722	ALOX12	NM_000697	Cancer	637.1	647.282	0.98427	0.328765
723	ARNT	NM_178427	Cancer	8338.73	8215.1	1.01505	0.331231
724	PTPRG	NM_002841	Cancer	5961.11	6043.78	0.98632	0.332457
725	GNA15	NM_002068	Custom	1185.35	1150.24	1.03053	0.334208
726	CASP8	NM_033355	Cancer	7380.79	7238.13	1.01971	0.335234
727	TPD52L2	NM_003288	Custom	3416.84	3356.62	1.01794	0.336889
728	ROS1	NM_002944	Cancer	778.088	759.047	1.02508	0.342853
729	dastuby	dastuby	Custom	7528.45	7398.91	1.01751	0.345418
730	EXT2	NM_000401	Cancer	7592.98	7690.32	0.987343	0.345637
731	IER3	NM_052815	Custom	5502.2	5676.52	0.969291	0.34564
732	BAIAP2L2	NM_025045	Custom	993.909	944.751	1.05203	0.347537
733	TMPRSS2	NM_005656	Custom	20299.2	19969.6	1.01651	0.34867
734	MYCL2	NM_005377	Cancer	610.17	620.03	0.984098	0.350296
735	WRN	NM_000553	Cancer	4044.04	4120.32	0.981487	0.35064
736	ST3GAL1**	NM_003033	Custom	3099.73	3010.49	1.02964	0.353315
737	AXL	NM_021913	Cancer	5592.56	5697.25	0.981624	0.353352
738	TNIP1	NM_006058	Custom	2360.84	2413.15	0.978322	0.353402
739	XPC	NM_004628	Cancer	4184.03	4258.1	0.982606	0.356422
740	RBBP2	NM_005056	Cancer	4789.78	4865.01	0.984537	0.356475
741	GADD45A	XM_001607	Cancer	6255.5	6132.19	1.02011	0.358624
742	LMO2	NM_005574	Cancer	2752.31	2700.71	1.01911	0.358964
743	BIRC7	NM_139317	Custom	815.671	804.425	1.01398	0.360792
744	NF1	NM_000267	Cancer	7716.99	7607.77	1.01436	0.361205
745	NOTCH2	NM_024408	Cancer	5457.56	5375.17	1.01533	0.362941
746	GRB7	NM_005310	Cancer	8038.67	7874.36	1.02087	0.363271
747	SOCS7	NM_014598	Custom	2016.24	1973.1	1.02187	0.366508
748	TNFSF6	NM_000639	Cancer	1035.18	1057.33	0.979047	0.367249
749	RAN	NM_006325	Cancer	4836.85	4714.66	1.02592	0.367507
750	ERCC2	NM_000400	Cancer	2264.66	2313.37	0.978941	0.367623
Table S3 (continued)
				Mean DASL fast-lo Normalized Expression Value
						Systemic to PSA Fold Change	Systemic to PSA p-value*
				Systemic Progression	PSA Recurrence
Rank	Gene Name	Gene ID	DASL Panel
751	SMARCB1	NM_003073	Cancer	7710.23	7589.44	1.01592	0.371904
752	AIM2	NM_004833	Cancer	940.567	969.987	0.969669	0.372567
753	FGF7	NM_002009	Cancer	6427.93	6632.41	0.96917	0.37718
754	USP22	NM_015276	Custom	4375.03	4302.08	1.01696	0.377792
755	PURA	NM_005859	Custom	15362.1	15217.8	1.00948	0.382518
756	IL8	NM_000584	Cancer	4272.15	4455.49	0.95885	0.383414
757	FGF3	NM_005247	Cancer	576.877	647.311	0.89119	0.38399
758	FAM84B**	NM_174911	Custom	3958.07	3858.15	1.0259	0.385786
759	MAPK3	NM_002746	Custom	4988.77	5086.82	0.980725	0.386537
760	BAP1	NM_004656	Custom	2457.13	2505.67	0.980626	0.388022
761	FOLH1	NM_004476	Custom	9951.24	10290.2	0.967061	0.391066
762	XRCC5	NM_021141	Cancer	10046.5	9935.84	1.01114	0.3931
763	SNTB1**	NM_021021	Custom	1378.03	1338.99	1.02916	0.393436
764	NRAS	NM_002524	Cancer	3750.82	3687.44	1.01719	0.395915
765	VHL	NM_000551	Cancer	10428.6	10288.5	1.01362	0.397419
766	SYK	NM_003177	Cancer	2717	2654.91	1.02339	0.398364
767	RARA	NM_000964	Cancer	7238.32	7380.01	0.980801	0.399411
768	BCL2A1	NM_004049	Cancer	1941.47	1996.27	0.972545	0.400372
769	RLF	NM_012421	Cancer	7497.98	7602.68	0.986228	0.400581
770	CAMTA1	NM_015215	Custom	1909.48	1880.05	1.01565	0.401592
771	PSCA**	NM_005672	Custom	4571.3	4953.12	0.922913	0.401658
772	FEV	NM_017521	Custom	421.672	424.623	0.99305	0.403129
773	JMJD2B	NM_015015	Custom	5137.73	5218.87	0.984454	0.405645
774	PRKR	NM_002759	Cancer	10368	10247	1.0118	0.407352
775	MLLT3	NM_004529	Cancer	5393.08	5472.86	0.985423	0.408107
776	ARAF1	NM_001654	Cancer	9172.04	9283.94	0.987948	0.409642
777	DLEU1	NM_005887	Cancer	2217.67	2166.33	1.0237	0.409945
778	BIRC2	NM_001166	Cancer	6024.49	6095.29	0.988386	0.410254
779	LOC283177	XM_378327	Custom	1179.5	1220.77	0.966196	0.412833
780	ATN1	NM_001940	Custom	6529.12	6619.43	0.986358	0.415044
781	PIM1	NM_002648	Cancer	7479.02	7643.99	0.978418	0.415179
782	LIG1	NM_000234	Cancer	3194.73	3267.06	0.977861	0.415318
783	TRAF4	NM_004295	Cancer	6723.22	6833.53	0.983857	0.420228
784	CD38	NM_001775	Custom	2499.29	2634.33	0.948739	0.420229
785	ERBB4	NM_005235	Cancer	1095.12	1141.15	0.959666	0.425563
786	LSAMP	NM_002338	Custom	1401.85	1446.54	0.969102	0.42667
787	PDGFA	NM_002607	Cancer	11805.4	11635.3	1.01462	0.426902
788	CLU	NM_203339	Custom	13145.7	13410.4	0.980262	0.429688
789	IL12B	NM_002187	Cancer	948.279	962.433	0.985294	0.429715
790	NTRK2	NM_006180	Cancer	1357.75	1387.49	0.978566	0.436221
791	PRIC285	NM_033405	Custom	2554.82	2512.91	1.01668	0.438421
792	SF1	NM_201995	Custom	5604.75	5690.03	0.985012	0.441745
793	DENND3**	NM_014957	Custom	2536.04	2566.5	0.98813	0.442082
794	ENC1	NM_003633	Cancer	10221.9	10066	1.01549	0.442766
795	ETV4_X	NM_001986	Custom	935.372	819.866	1.14088	0.443974
796	SCD5	NM_001037582	Custom	2180.88	2124.27	1.02665	0.444188
797	GDEP	NM_058168	Custom	4612.08	5028.22	0.917239	0.445678
798	FLT1	NM_002019	Cancer	3276.68	3196.09	1.02522	0.447054
799	MMP10	NM_002425	Cancer	2160.24	2085.84	1.03567	0.448808
800	LEPREL1	NM_018192	Custom	2230.63	2371.5	0.9406	0.449582
Table S3 (continued)
				Mean DASL fast-lo Normalized Expression Value
						Systemic to PSA Fold Change	Systemic to PSA p-value*
				Systemic Progression	PSA Recurrence
Rank	Gene Name	Gene ID	DASL Panel
801	TRIM38	NM_006355	Custom	5491.72	5404.85	1.01607	0.450416
802	AMACR	NM_014324	Custom	16287.4	15766.3	1.03305	0.451492
803	NBS1	NM_002485	Cancer	12457.6	12314.4	1.01163	0.452495
804	ERN2	NM_033266	Custom	567.026	560.483	1.01167	0.452726
805	ZNF146	NM_007145	Cancer	10892	10778.9	1.01049	0.455082
806	LIG4	NM_002312	Cancer	3352.55	3404.44	0.984757	0.462853
807	BRAF	NM_004333	Cancer	10708.7	10846.9	0.987265	0.462928
808	MGC26694	NM_178526	Custom	2004.59	2040.15	0.98257	0.468235
809	CDK7	NM_001799	Cancer	5922.74	6002.16	0.986768	0.468296
810	CDKN1B	NM_004064	Cancer	7858.09	7944.83	0.989083	0.471288
811	PDGFRA	NM_006206	Custom	1610.77	1640.37	0.981957	0.473926
812	plardarby	plardarby	Custom	5478.09	5321.27	1.02947	0.475197
813	MBD2	NM_015832	Cancer	10039.9	10134.6	0.990656	0.475906
814	CD69	NM_001781	Custom	3223.21	3138.68	1.02693	0.477885
815	DVL3	NM_004423	Cancer	9194.69	9074.32	1.01326	0.480071
816	XPA	NM_000380	Cancer	7057.29	7142.41	0.988082	0.484285
817	GBX2	NM_001485	Custom	383.836	386.09	0.994161	0.487858
818	KAI1	NM_002231	Cancer	5229.21	5321.24	0.982705	0.488353
819	BCL3	NM_005178	Cancer	11761.7	11945.6	0.984604	0.489527
820	CYB5A	NM_148923	Custom	9668.74	9817.55	0.984842	0.491549
821	COMMD5**	NM_014066	Custom	805.282	816.445	0.986327	0.493787
822	FVT1	NM_002035	Cancer	6409.73	6335.77	1.01167	0.493828
823	FGF5	NM_004464	Cancer	417.476	421.016	0.991591	0.494159
824	AREG	NM_001657	Cancer	1629.35	1679.15	0.970344	0.498356
825	ICAM1	NM_000201	Cancer	6165.98	6288.56	0.980508	0.504965
826	JUND	NM_005354	Cancer	22612.5	22809.9	0.991347	0.506799
827	PYCRL**	NM_023078	Custom	1608.86	1583.81	1.01581	0.508525
828	MEF2C	NM_002397	Custom	6025.2	5937.13	1.01483	0.511287
829	FLT3	NM_004119	Cancer	675.024	687.294	0.982148	0.511389
830	ERG_SV	1563392_at	Custom	7935.13	8407.56	0.943808	0.513743
831	PDGFB	NM_033016	Cancer	2715	2668.55	1.01741	0.515866
832	TARP	NM_001003806	Custom	9702.44	9960.8	0.974062	0.517082
833	CSF3R	NM_156039	Cancer	6358.13	6477.68	0.981544	0.517916
834	PDGFRB	NM_002609	Cancer	10230.4	10122.9	1.01062	0.52055
835	RAD23A	NM_005053	Cancer	9069.61	8969.96	1.01111	0.521535
836	MAOB	NM_000898	Custom	3851.57	3966.62	0.970996	0.521937
837	ZNFN1A1	NM_006060	Cancer	3740.85	3812.04	0.981326	0.526406
838	FGF9	NM_002010	Cancer	1358.17	1318.48	1.0301	0.528114
839	AI017592	AI017592	Custom	416.975	420.977	0.990494	0.530925
840	SMPDL3B	NM_014474	Custom	1840.72	1878.92	0.979669	0.537469
841	TIMP2	NM_003255	Cancer	12923.4	13068.4	0.98891	0.537857
842	ISL1	NM_002202	Custom	2276.41	2315.84	0.982975	0.541873
843	MTHFR	NM_005957	Cancer	4720.66	4779.52	0.987685	0.542862
844	SERPINB5	NM_002639	Custom	1674.07	1726.11	0.96985	0.545633
845	IRF1	NM_002198	Cancer	5461.79	5549.94	0.984116	0.5472
846	RAD50	NM_005732	Cancer	7902.37	7822.69	1.01019	0.547535
847	PTPRF	NM_130440	Cancer	12597.5	12718.2	0.990507	0.550561
848	GBL	NM_022372	Custom	2082.55	2126.05	0.979541	0.551514
849	TFG	NM_006070	Cancer	13005.4	12906.5	1.00766	0.553008
850	GRB2	NM_002086	Cancer	12573.7	12494	1.00638	0.561153
Table S3 (continued)
				Mean DASL fast-lo Normalized Expression Value
						Systemic to PSA Fold Change	Systemic to PSA p-value*
				Systemic Progression	PSA Recurrence
Rank	Gene Name	Gene ID	DASL Panel
851	ARHH	NM_004310	Cancer	1262.29	1239.85	1.0181	0.570581
852	BCS1L	NM_004328	Custom	3370.48	3333.53	1.01108	0.570711
853	EXT1**	NM_000127	Cancer	11820.9	11922.2	0.991506	0.572599
854	FLT4	NM_002020	Cancer	3281.44	3333.99	0.984236	0.572946
855	CDKN1A	NM_000389	Cancer	12849.8	13001.6	0.988326	0.57481
856	ERG	NM_004449	Custom	6618	6905.31	0.958393	0.57528
857	EEF1A1	NM_001402	Custom	3335.41	3383.39	0.985818	0.576063
858	MLLT4	NM_005936	Cancer	9910.23	9800.07	1.01124	0.579407
859	PCTK1	NM_033018	Cancer	11476.8	11565	0.992375	0.579615
860	PTCH	NM_000264	Cancer	6522.78	6596.93	0.988759	0.580528
861	ERG	NM_004449	Cancer	9192.23	9576.1	0.959914	0.581532
862	ACOX1	NM_007292	Custom	4989.67	4951.8	1.00765	0.585805
863	IL4	NM_000589	Cancer	4153.48	4189.38	0.991431	0.588744
864	TRAF3	NM_145726	Cancer	2918.02	2952.51	0.988319	0.589459
865	CTNNB1	NM_001904	Cancer	18343.8	18239.1	1.00574	0.591628
866	EPHB4	NM_004444	Custom	4152.91	4214.43	0.985403	0.594271
867	ATP5D	NM_001001975	Custom	3298.62	3251.89	1.01437	0.596246
868	PPP2R1B	NM_002716	Cancer	2604.54	2639.05	0.986925	0.6021
869	DECR2	NM_020664	Custom	2582.01	2547.86	1.0134	0.609278
870	CYP1A1	NM_000499	Cancer	823.329	799.325	1.03003	0.618644
871	CBL	NM_005188	Cancer	4997.29	5047.2	0.990111	0.61898
872	MAPRE2	NM_014268	Custom	3430.42	3473.22	0.987676	0.619517
873	RAP1GDS1	NM_021159	Cancer	3050.03	3019.29	1.01018	0.621315
874	DCI	NM_001919	Custom	3595.45	3632.5	0.989802	0.629338
875	MMP2	NM_004530	Cancer	11088.7	10976	1.01026	0.631037
876	236472_at	236472_at	Custom	4456.05	4419.06	1.00837	0.632818
877	CHGA	NM_001275	Custom	3035.13	2898.69	1.04707	0.63364
878	ABCB1	NM_000927	Cancer	2400.46	2368.92	1.01331	0.634595
879	EMS1	NM_138565	Cancer	10761.9	10689.4	1.00678	0.640924
880	DLC1	NM_024767	Cancer	2392.54	2365.34	1.0115	0.641718
881	CD9	NM_001769	Cancer	21054.7	21158	0.995117	0.647394
882	IGFBP1	NM_000596	Cancer	590.727	594.974	0.992861	0.654215
883	PIAS2	NM_004671	Custom	5764.15	5804.5	0.99305	0.65643
884	VAMP2	NM_014232	Custom	6344.09	6290.8	1.00847	0.657095
885	236338_at	236338_at	Custom	6136.83	6033.98	1.01705	0.657524
886	GLUD1	NM_005271	Custom	7165.61	7258.37	0.987221	0.657757
887	MMP9	NM_004994	Cancer	1731.68	1769.8	0.978464	0.658478
888	PIK3CD	NM_005026	Custom	1353.07	1336.16	1.01266	0.660791
889	RET	NM_020629	Cancer	1752.39	1809.12	0.968643	0.661716
890	MSMB	NM_138634	Custom	23454	23656.3	0.99145	0.661916
891	MYCN	NM_005378	Cancer	463.925	469.598	0.987918	0.662429
892	RBBP5	NM_005057	Cancer	5205.78	5165.14	1.00787	0.663044
893	HAS2**	NM_005328	Custom	1747.62	1712.08	1.02076	0.664089
894	CEBPA	NM_004364	Cancer	3897.24	3937.41	0.989799	0.664204
895	FGF12	NM_004113	Cancer	3200.77	3101.44	1.03203	0.666351
896	RARA	NM_000964	Custom	555.423	559.042	0.993527	0.66905
897	AAK1	NM_014911	Custom	6369.38	6322.18	1.00747	0.676613
898	S100A4	NM_002961	Cancer	10824.9	10752.6	1.00673	0.676821
899	TP73	NM_005427	Cancer	789.92	801.402	0.985673	0.677617
900	STAT1	NM_007315	Cancer	9208.62	9130.62	1.00854	0.67829
Table S3 (continued)
				Mean DASL fast-lo Normalized Expression Value
						Systemic to PSA Fold Change	Systemic to PSA p-value*
				Systemic Progression	PSA Recurrence
Rank	Gene Name	Gene ID	DASL Panel
901	AW572379	AW572379	Custom	2088.15	2120.34	0.98482	0.683478
902	HDGF	NM_004494	Cancer	12362.2	12432.1	0.994381	0.683546
903	TCF7	NM_201634	Custom	1571.15	1550.4	1.01338	0.688823
904	DCN	NM_133503	Cancer	16150.7	16259	0.99334	0.689914
905	THBS1	NM_003246	Custom	7417.61	7311.59	1.0145	0.691039
906	GFI1	NM_005263	Cancer	1164.88	1180.81	0.986506	0.692378
907	WNT1	NM_005430	Cancer	587.47	579.183	1.01431	0.693089
908	PIK3CA	NM_006218	Cancer	3974.34	3949.13	1.00638	0.693534
909	CD59	NM_000611	Cancer	14502.5	14430.5	1.00499	0.695147
910	MAF	NM_005360	Cancer	8333.2	8418.29	0.989891	0.695312
911	RALB	NM_002881	Cancer	5541.03	5587.37	0.991707	0.696036
912	PRCC	NM_005973	Cancer	9231.01	9179.07	1.00566	0.697736
913	muroro	muroro	Custom	1673.05	1643.88	1.01774	0.699713
914	ABL1	NM_007313	Cancer	8267.28	8303.8	0.995601	0.705903
915	PLAUR	NM_002659	Cancer	4537.71	4569.58	0.993025	0.706255
916	LOC400027	XM_378327	Custom	5324.36	5352.29	0.994782	0.708191
917	RAD54B	NM_134434	Cancer	1455.85	1434.25	1.01506	0.71039
918	FLRT3	NM_013281	Custom	1247.55	1265.8	0.985585	0.710715
919	CREBBP	NM_004380	Cancer	12945.9	12899.3	1.00362	0.716903
920	ELL3	NM_025165	Custom	1195.03	1183.81	1.00948	0.719029
921	VAV2	NM_003371	Cancer	6674	6626.96	1.0071	0.725603
922	TNFRSF1A	NM_001065	Cancer	12144.1	12091.2	1.00438	0.728346
923	SKIL	NM_005414	Cancer	6965.31	7021.06	0.99206	0.729486
924	MGC9712	NM_152689	Custom	4580.42	4529.2	1.01131	0.730317
925	VEGFB	NM_003377	Custom	7562.94	7504.3	1.00781	0.73509
926	PARD3	NM_019619	Custom	5412.78	5385.33	1.0051	0.736567
927	PTCH2	NM_003738	Custom	983.097	991.045	0.99198	0.737159
928	TNFRSF11B**	NM_002546	Custom	1469.67	1456.01	1.00938	0.737843
929	BAG1	NM_004323	Custom	5186.83	5154.08	1.00635	0.73855
930	CSF2	NM_000758	Cancer	540.754	545.09	0.992044	0.738753
931	IL6R	NM_181359	Custom	963.74	953.801	1.01042	0.740621
932	FAS	NM_152874	Custom	2725.38	2705.12	1.00749	0.744624
933	DLG3	NM_021120	Cancer	10418.7	10467.5	0.995342	0.747255
934	FASN	NM_004104	Custom	11349.8	11477.6	0.98887	0.752749
935	SIAH1	NM_003031	Cancer	4071.37	4035.23	1.00896	0.753021
936	PDGFRB	NM_002609	Custom	4608.9	4575.41	1.00732	0.754163
937	E2F3	NM_001949	Cancer	2844.65	2819.55	1.0089	0.754973
938	YIPF1	NM_018982	Custom	6462.89	6496.91	0.994764	0.756995
939	C1orf77	NM_015607	Custom	5347.42	5373.19	0.995204	0.759599
940	swoyswawby.a	swoyswawby.a	Custom	5932.07	6003.7	0.98807	0.759688
941	AI015000	AI015000	Custom	643.896	639.318	1.00716	0.760623
942	ABCA5	NM_172232	Custom	2530.22	2509.49	1.00826	0.7629
943	MSH6	NM_000179	Cancer	6985.46	6952.12	1.0048	0.765489
944	225311_at	225311_at	Custom	6349.38	6306.46	1.00681	0.768051
945	MDS1	NM_004991	Cancer	1937.87	1920.42	1.00909	0.76977
946	FBXO32**	NM_058229	Custom	8030.38	8078.63	0.994028	0.771444
947	233424_at	233424_at	Custom	572.737	568.773	1.00697	0.782644
948	FLJ12193**	AK022255	Custom	1280.16	1272.72	1.00584	0.782971
949	LPHN3	NM_015236	Custom	784.102	789.621	0.993011	0.794866
950	SEMA3F	NM_004186	Cancer	2795.98	2817.85	0.992239	0.798038
Table S3 (continued)
				Mean DASL fast-lo Normalized Expression Value
						Systemic to PSA Fold Change	Systemic to PSA p-value*
				Systemic Progression	PSA Recurrence
Rank	Gene Name	Gene ID	DASL Panel
951	MET	NM_000245	Cancer	4616.76	4638.64	0.995284	0.802154
952	STARD10	NM_006645	Custom	3234.31	3252.93	0.994275	0.802445
953	PRKAR1A	NM_002734	Cancer	14526	14560.8	0.997609	0.802505
954	ITGB1	NM_033669	Cancer	21418.8	21469.3	0.997645	0.803779
955	GML**	NM_002066	Cancer	550.725	556.798	0.989093	0.806993
956	TIMP3	NM_000362	Cancer	9825.11	9877.86	0.99466	0.807449
957	yumara	yumara	Custom	2394.35	2368.77	1.0108	0.808966
958	CCND1	NM_053056	Cancer	13790.6	13850.2	0.9957	0.810522
959	AKT1	NM_005163	Cancer	9859.51	9817.79	1.00425	0.810786
960	MMP14	NM_004995	Cancer	6329.5	6353.58	0.99621	0.813114
961	MTHFR	NM_005957	Custom	3161.96	3184.04	0.993064	0.813571
962	MLF2	NM_005439	Cancer	18993.8	18945.1	1.00257	0.814756
963	SERPINE1	NM_000602	Cancer	6047.39	6116.91	0.988635	0.82266
964	BIRC3	NM_182962	Cancer	5593.74	5562.91	1.00554	0.823004
965	MARCKSL1	NM_023009	Custom	8020.86	8064.41	0.9946	0.826324
966	NPEPL1	NM_024663	Custom	4997.18	4975.26	1.00441	0.827696
967	DKC1	NM_001363	Cancer	4673.37	4692.67	0.995889	0.829585
968	EPHA1	NM_005232	Cancer	1702.6	1691.2	1.00674	0.830834
969	AW014022	AW014022	Custom	1642.89	1661.71	0.988678	0.83377
970	FYN	NM_153047	Cancer	3331.94	3313.81	1.00547	0.834438
971	PPFIA3	NM_003660	Custom	759.843	755.483	1.00577	0.836478
972	MEL	NM_005370	Cancer	9318.53	9291.99	1.00286	0.837884
973	SORD	NM_003104	Custom	9541.32	9462.45	1.00834	0.840177
974	RNASEL	NM_021133	Custom	2261.46	2270.9	0.995844	0.840526
975	E2F2	NM_004091	Cancer	803.296	800.087	1.00401	0.842374
976	IFNG	NM_000619	Cancer	651.481	654.983	0.994653	0.842433
977	ERCC4	NM_005236	Cancer	3178.39	3191.25	0.995969	0.845603
978	BMI1	NM_005180	Cancer	7296.72	7268.82	1.00384	0.845758
979	MMP3	NM_002422	Cancer	864.471	860.223	1.00494	0.845816
980	SNTG1	NM_018967	Custom	439.624	438.23	1.00318	0.846609
981	IFNGR1	NM_000416	Cancer	8892.7	8918.74	0.99708	0.849849
982	PHF8	NM_015107	Custom	2892.98	2880.38	1.00437	0.854642
983	HDAC7A	NM_015401	Custom	7340.95	7363.37	0.996956	0.857083
984	TYRO3	NM_006293	Cancer	1833.57	1822.11	1.00629	0.857261
985	HRAS	NM_005343	Cancer	3155.38	3174.01	0.99413	0.860493
986	231651_at	231651_at	Custom	769.254	765.656	1.0047	0.862531
987	ELK3	NM_005230	Cancer	6662.05	6678.86	0.997484	0.870708
988	FGF6	NM_020996	Cancer	435.46	436.372	0.997909	0.871065
989	WNT8B	NM_003393	Cancer	1211.51	1218.46	0.994298	0.872454
990	POLR1C	NM_004875	Custom	1441.97	1437.58	1.00305	0.874211
991	SPI1	NM_003120	Cancer	2465.69	2452.68	1.00531	0.875554
992	MTA1	NM_004689	Cancer	12913.6	12884.4	1.00227	0.87572
993	VEGF	NM_003376	Cancer	9816.55	9855.44	0.996054	0.877367
994	FGFR3	NM_000142	Cancer	9208.81	9171.32	1.00409	0.882344
995	GABRG2	NM_198904	Custom	634.284	632.852	1.00226	0.883331
996	PHACTR2	NM_014721	Custom	7733.93	7714.93	1.00246	0.901976
997	CCNE1	NM_057182	Cancer	1506.59	1498.08	1.00568	0.909765
998	EPS15	NM_001981	Cancer	15953.5	15977.3	0.998511	0.910055
999	CDKN2D	NM_079421	Cancer	2285.75	2292.72	0.99696	0.924394
1000	RAP1A	NM_002884	Cancer	2871.81	2875.71	0.998644	0.924767
Table S3 (continued)
				Mean DASL fast-lo Normalized Expression Value
						Systemic to PSA Fold Change	Systemic to PSA p-value*
				Systemic Progression	PSA Recurrence
Rank	Gene Name	Gene ID	DASL Panel
1001	MYC**	NM_002467	Cancer	16428.6	16394.1	1.00211	0.925081
1002	NQO1	NM_000903	Cancer	3606.97	3619.85	0.996442	0.928988
1003	NOS3	NM_000603	Cancer	1836.88	1842.51	0.996942	0.932791
1004	CDH1	NM_004360	Cancer	15248.6	15270.3	0.998585	0.937667
1005	STK11	NM_000455	Cancer	9541.1	9530.67	1.00109	0.945649
1006	INHA	NM_002191	Cancer	1556.09	1559.41	0.997874	0.947379
1007	E2F4	NM_001950	Custom	3147.36	3150.23	0.99909	0.950114
1008	PYCR1	NM_006907	Custom	2578.59	2574.02	1.00177	0.951138
1009	SCNN1A	NM_001038	Custom	4206.12	4215.34	0.997814	0.958109
1010	TNFSF8	NM_001244	Cancer	2039.58	2036.12	1.0017	0.958936
1011	PMS1	NM_000534	Cancer	2453.09	2450.57	1.00103	0.960498
1012	VAV1	NM_005428	Cancer	1988.89	1986	1.00145	0.963442
1013	COMT	NM_000754	Cancer	12107.5	12116.1	0.999289	0.965195
1014	SHH	NM_000193	Cancer	2287.28	2294.49	0.996855	0.966985
1015	IGF2	NM_000612	Cancer	4720.92	4711.9	1.00191	0.967503
1016	TFRC	NM_003234	Cancer	4885.46	4880.76	1.00096	0.969401
1017	MST1R	NM_002447	Cancer	795.862	794.783	1.00136	0.969923
1018	RB1	NM_000321	Cancer	4204.24	4201.06	1.00076	0.970405
1019	TLX1	NM_005521	Custom	1420.94	1421.61	0.999533	0.970421
1020	ING1	NM_005537	Cancer	10601.1	10590.5	1.001	0.971394
1021	214174_s_at	214174_s_at	Custom	636.654	637.35	0.998908	0.973143
1022	HSD17B6	NM_003725	Custom	5061.11	5052.02	1.0018	0.977574
1023	HDAC1	NM_004964	Cancer	6786.92	6789.87	0.999565	0.9819
1024	CUL2	NM_003591	Cancer	5472.48	5471.16	1.00024	0.986041
1025	WAS	NM_000377	Custom	2323.56	2322.66	1.00039	0.989789
1026	LOC339942	LOC339942	Custom	471.583	471.883	0.999364	0.990103
1027	IL6	NM_000600	Cancer	3338.64	3336.38	1.00068	0.990682
1028	ATM	NM_138293	Cancer	2214.02	2213.88	1.00006	0.997906
* t-test
** Genes on 8q24
